# Supplementary material for: Breastfeeding Shapes the Gut Microbiota and Its Structure Is Associated with Weight Gain Trajectories in Mexican Infants
Source: Nutrients. 2025 Feb 27;17(5):826. doi: 10.3390/nu17050826 (PMC11901506; doi:10.3390/nu17050826)
Supplement: Supplementary file 1 [file nutrients-17-00826-s001.zip]

Archive with 1 entries (1 files):
- nutrients-3492592-supplementary.pdf
